# Supplementary material for: Evaluating and Modeling the Degradation of PLA/PHB Fabrics in Marine Water
Source: Polymers (Basel). 2022 Dec 25;15(1):82. doi: 10.3390/polym15010082 (PMC9823644; doi:10.3390/polym15010082)
Supplement: Supplementary file 1 [file polymers-15-00082-s001.zip]

Archive with 4 entries (4 files):
- aerated seawater.csv
- static seawater.csv
- UV.csv
- UVAir.csv
