# Supplementary material for: Evaluating and Modeling the Degradation of PLA/PHB Fabrics in Marine Water
Source: Polymers (Basel). 2022 Dec 25;15(1):82. doi: 10.3390/polym15010082 (PMC9823644; doi:10.3390/polym15010082)
Supplement: Supplementary file 1 [file polymers-15-00082-s001.zip › aerated seawater.csv]

	PLAHBA15	PLAHBA16	PLAHBA25		PLAHBA15		PLAHBA16		PLAHBA25
0	0	0	0	0	0	0	0	0	0
1	6.361354313	5.908372828	6.102536207	0.5	0.139278	0.5	0.143365	0.5	0.180146
2	7.047082594	6.898367562	7.448833889	1	6.280104	1	6.260318	1	6.171475
3	8.204249066	8.025276461	8.570748623	1.5	6.840268	1.5	6.82924	1.5	6.729981
4	8.657319537	8.641390205	8.965118651	2	7.261331	2	7.25031	2	7.15111
8	13.05332762	10.64770932	10.62079282	2.5	7.682136	2.5	7.671122	2.5	7.571984
				3	8.102668	3	8.09166	3	7.992587
				3.5	8.52291	3.5	8.511911	3.5	8.412908
				4	8.94285	4	8.931858	4	8.832928
				4.5	9.362473	4.5	9.351488	4.5	9.252636
				5	9.781762	5	9.770789	5	9.672014
				5.5	10.200705	5.5	10.189741	5.5	10.091048
				6	10.619286	6	10.608332	6	10.509726
				6.5	11.037492	6.5	11.026547	6.5	10.928032
				7	11.455307	7	11.444373	7	11.34595
				7.5	11.872717	7.5	11.861793	7.5	11.763467
				8	12.289708	8	12.278794	8	12.180569
