# Supplementary material for: Evaluating and Modeling the Degradation of PLA/PHB Fabrics in Marine Water
Source: Polymers (Basel). 2022 Dec 25;15(1):82. doi: 10.3390/polym15010082 (PMC9823644; doi:10.3390/polym15010082)
Supplement: Supplementary file 1 [file polymers-15-00082-s001.zip › static seawater.csv]

	PLAHBA15	PLAHBA16	PLAHBA25		PLAHBA15		PLAHBA16		PLAHBA25
0	0	0	0	0	0	0	0	0	0
1	4.959667255	5.357051051	5.44298644	0.5	2.669673	0.5	2.702735	0.5	3.000269
2	7.190572221	6.868541463	7.500548057	1	5.225566	1	5.25856	1	5.555465
3	7.858583312	7.850496118	8.039209546	1.5	6.441727	1.5	6.430693	1.5	6.397847
4	8.33123267	8.374890751	8.430678651	2	6.863022	2	6.851994	2	6.752738
8	13.71313335	10.25140096	10.35670665	2.5	7.284071	2.5	7.27305	2.5	7.173853
				3	7.704862	3	7.693847	3	7.594714
				3.5	8.125378	3.5	8.114371	3.5	8.015302
				4	8.545604	4	8.534607	4	8.435606
				4.5	8.965527	4.5	8.954536	4.5	8.855611
				5	9.385132	5	9.37415	5	9.2753
				5.5	9.804405	5.5	9.793431	5.5	9.69466
				6	10.223328	6	10.212365	6	10.113677
				6.5	10.641889	6.5	10.630935	6.5	10.532334
				7	11.060074	7	11.049129	7	10.950619
				7.5	11.477868	7.5	11.466935	7.5	11.368517
				8	11.895254	8	11.884331	8	11.786012
