# Supplementary material for: Evaluating and Modeling the Degradation of PLA/PHB Fabrics in Marine Water
Source: Polymers (Basel). 2022 Dec 25;15(1):82. doi: 10.3390/polym15010082 (PMC9823644; doi:10.3390/polym15010082)
Supplement: Supplementary file 1 [file polymers-15-00082-s001.zip › UV.csv]

	PLAHBA15	PLAHBA16	PLAHBA25		PLAHBA15		PLAHBA16		PLAHBA25
0	0	0	0	0	0.042491	0	0.064498	0	0.262556
1	5.701864919	5.888361166	6.264951186	0.5	3.024758	0.5	3.046745	0.5	3.244608
2	8.25623684	8.201828303	8.571063068	1	6.00165	1	6.023577	1	6.220892
3	9.762011102	9.948419386	10.33644621	1.5	8.822452	1.5	8.81146	1.5	8.712509
4	11.08275378	11.56733568	11.67967251	2	9.242167	2	9.231184	2	9.132307
8	15.1981114	12.82365558	13.00690802	2.5	9.661554	2.5	9.650579	2.5	9.551781
				3	10.080599	3	10.069632	3	9.970917
				3.5	10.499285	3.5	10.488327	3.5	10.389696
				4	10.917599	4	10.906652	4	10.808109
				4.5	11.335529	4.5	11.324592	4.5	11.226141
				5	11.753056	5	11.742129	5	11.643775
				5.5	12.170167	5.5	12.159251	5.5	12.060998
				6	12.586851	6	12.575947	6	12.477795
				6.5	13.00309	6.5	12.992199	6.5	12.894152
				7	13.418873	7	13.407992	7	13.310055
				7.5	13.83418	7.5	13.823313	7.5	13.725488
				8	14.249004	8	14.23815	8	14.140442
