# Supplementary material for: Evaluating and Modeling the Degradation of PLA/PHB Fabrics in Marine Water
Source: Polymers (Basel). 2022 Dec 25;15(1):82. doi: 10.3390/polym15010082 (PMC9823644; doi:10.3390/polym15010082)
Supplement: Supplementary file 1 [file polymers-15-00082-s001.zip › UVAir.csv]

	PLAHBA15	PLAHBA16	PLAHBA25		PLAHBA15		PLAHBA16		PLAHBA25
0	0	0	0	0	0.123206	0	0.136427	0	0.255419
1	7.14681	6.928838951	7.364757165	0.5	8.379725	0.5	8.368722	0.5	8.269696
2	8.843942098	9.028188449	9.684135194	1	8.799769	1	8.788776	1	8.68982
3	10.86654769	10.87620737	11.42122898	1.5	9.219502	1.5	9.208516	1.5	9.109635
4	12.59832111	12.41375912	13.02169741	2	9.638907	2	9.627929	2	9.529127
8	16.2601626	13.53735462	14.41072184	2.5	10.057971	2.5	10.047001	2.5	9.948282
				3	10.476676	3	10.465718	3	10.367084
				3.5	10.895011	3.5	10.884062	3.5	10.785517
				4	11.312959	4	11.302021	4	11.203568
				4.5	11.730509	4.5	11.719582	4.5	11.621223
				5	12.147644	5	12.136728	5	12.03847
				5.5	12.56435	5.5	12.553447	5.5	12.455289
				6	12.980615	6	12.969722	6	12.87167
				6.5	13.396423	6.5	13.385539	6.5	13.287598
				7	13.811758	7	13.800889	7	13.703057
				7.5	14.226608	7.5	14.215752	7.5	14.118037
				8	14.640959	8	14.630118	8	14.53252
